# Supplementary material for: Gene expression profiling of peripheral blood cells for early detection of breast cancer
Source: Breast Cancer Res. 2010 Jan 15;12(1):R7. doi: 10.1186/bcr2472 (PMC2880427; doi:10.1186/bcr2472)
Supplement: Additional file 5 — A table listing functional enrichment of core genes up-regulated in blood of breast cancer patients compared to healthy subjects. No biological processes were enriched among the 95 core genes down-regulated blood of breast cancer patients compared to healthy subjects. [file bcr2472-S5.xls]

## Sheet: Sheet1
Additional file 5 Functional enrichment of core genes up-regulated in blood of breast cancer patients compared to healthy subjects.
Biological process	Count	%	PValue	Genes	Fold Enrichment	FDR
GO:0042742 Defense response to bacterium	5	0.098	0	LTF, DEFA3, CAMP, PPBP, S100A12	28.8	0
GO:0009617 Response to bacterium	5	0.098	0	LTF, DEFA3, CAMP, PPBP, S100A12	24	0.1
GO:0051707 Response to other organism	5	0.098	0.0023	LTF, DEFA3, CAMP, PPBP, S100A12	8.6	4.2
GO:0051704 Multi-organism process	5	0.098	0.0099	LTF, DEFA3, CAMP, PPBP, S100A12	5.7	16.9
GO:0042330 Taxis	4	0.0784	0.0106	RALBP1, DEFA3, PPBP, CMTM5	8.5	18
GO:0006935 Chemotaxis	4	0.0784	0.0106	RALBP1, DEFA3, PPBP, CMTM5	8.5	18
GO:0009607 Response to biotic stimulus	5	0.098	0.0119	LTF, DEFA3, CAMP, PPBP, S100A12	5.4	19.9
No biological processes were enriched among the 95 core genes down-regulated blood of breast cancer patients compared to healthy subjects.
