# Supplementary material for: Gene expression profiling of peripheral blood cells for early detection of breast cancer
Source: Breast Cancer Res. 2010 Jan 15;12(1):R7. doi: 10.1186/bcr2472 (PMC2880427; doi:10.1186/bcr2472)
Supplement: Additional file 6 — A table listing the interaction confidence predicted by HEFalMp/Graphle between the core genes in each group (z-score >2). [file bcr2472-S6.xls]

## Sheet: core down edge weights
Additional file 6 - Interaction confidence
Interaction confidence predicted by HEFalMp/Graphle between the core genes in each group (z-score > 2)
Core up-regulated genes				Core down-regulated genes
UUID1	UUID2	Interaction confidence		UUID1	UUID2	Interaction confidence
RPS25	RPL6	0.99657		SFRS2	FUS	0.999991
RPL6	RPL24	0.99572		UQCRFS1	NDUFS1	0.973656
RPS25	RPL24	0.988593		HIATL1	HIAT1	0.941318
RPL36A	RPL7	0.974333		UQCRFS1	GOT2	0.909139
RPL7	RPL6	0.968864		GOT2	TUFM	0.899646
RPL36A	RPL6	0.967696		UQCRFS1	RRAGA	0.891923
RPS25	RPL7	0.965133		UQCRFS1	PDHA1	0.877739
RPL36A	RPS25	0.961135		GOT2	NDUFS1	0.875993
RPL7	RPL24	0.960542		PMVK	RNH1	0.858585
RPL36A	RPL24	0.92647		PHKB	NDUFS1	0.850072
UBA52	RPL7	0.874627		PDHA1	NDUFS1	0.848455
PPBP	S100A12	0.870858		GOT2	PDHA1	0.845073
UBA52	RPS25	0.86075		HLA-DMB	TNFAIP2	0.83607
CAMP	S100A12	0.837088		TARDBP	SFRS2	0.826978
AIF1	GMFG	0.836162		NDUFS1	MAD2L1BP	0.794305
LTF	LCN2	0.835618		ACAT2	FDPS	0.793436
UBA52	RPL6	0.830611		GOT2	FDPS	0.777796
LTF	CAMP	0.807527		FUBP1	SFRS2	0.773735
SOCS3	LIF	0.801965		NDUFS1	FDPS	0.766752
CAMP	LCN2	0.800029		GHITM	NDUFS1	0.766069
S100A12	LCN2	0.77343		UQCRFS1	MAD2L1BP	0.754655
UBA52	RPL24	0.770939		FUBP1	TARDBP	0.753665
LTF	S100A12	0.768701		UQCRFS1	SFRS2	0.752979
TXN	SUB1	0.762767		SFRS2	HNRPH1	0.746087
RPL6	SUB1	0.759237		GOT2	SFRS2	0.74361
RPS25	TOMM7	0.755919		NDUFS1	SFRS2	0.741159
SNRPE	SUB1	0.755474		DISC1	LAIR2	0.736993
SOCS3	S100A12	0.745989		SFRS2	ACAT2	0.723456
AIF1	CASP5	0.736472		UQCRFS1	TUFM	0.713457
CSTA	GMFG	0.734631		LAIR2	MFNG	0.711055
PPBP	LCN2	0.728181		TARDBP	HNRPH1	0.709573
TOMM7	RPL6	0.728096		ADSS	HSPA4	0.698914
DEFA1	S100A12	0.722674		HLA-DMB	SYK	0.691302
SNRPE	RPL6	0.721314		UQCRFS1	FDPS	0.691015
CAMP	DEFA1	0.718742		HLA-DMB	LAIR2	0.682508
AIF1	S100A12	0.717235		NDUFS1	HSPA4	0.663846
CSTA	S100A12	0.710678		TERF2IP	RRAGA	0.661267
CASP5	CAMP	0.707607		FUBP1	NDUFS1	0.660296
ATP5E	TOMM7	0.704757		PSEN1	KIAA0317	0.657483
AIF1	SOCS3	0.683129		PSME2	FDPS	0.656321
RPL36A	UBA52	0.681197		PDHA1	TUFM	0.655736
TOMM7	RPL24	0.657909		ADSS	NUP50	0.655598
PLCB3	SOCS3	0.656933		TUFM	FDPS	0.649648
AIF1	LTF	0.648202		PDHA1	SFRS2	0.64784
TNFSF14	SOCS3	0.607809		SGSH	TNFAIP2	0.642839
AIF1	RGS2	0.563963		CAMK1	TNFAIP2	0.641479
SOCS3	EHD2	0.547509		TUFM	MBTPS1	0.63136
USP10	RALBP1	0.534149		PHKB	COG5	0.629397
				TARDBP	FDPS	0.626474
				PHKB	GOT2	0.623047
				FUBP1	FUS	0.622961
				NELL2	DISC1	0.622445
				TARDBP	NDUFS1	0.620248
				TPP2	NDUFS1	0.617354
				CAMK1	MAP4K2	0.616893
				UQCRFS1	MFN2	0.61286
				GPR44	SNX15	0.607619
				TPP2	HSPA4	0.607096
				FUBP1	OGT	0.606265
				NDUFS1	ADSS	0.602734
				WWP1	MAD2L1BP	0.600942
				PHKB	RRAGA	0.60054
				NDUFS1	RRAGA	0.600056
				GOT2	TARDBP	0.599441
				NDUFS1	TUFM	0.585916
				PMVK	TUFM	0.582877
				PHKB	TERF2IP	0.579891
				HLA-DMB	MFNG	0.577093
				PHKB	GHITM	0.574365
				TUFM	FUS	0.573589
				PMVK	FDPS	0.57223
				OGT	HNRPH1	0.569449
				SFRS2	MSH6	0.566963
				DERA	CMAS	0.566828
				PMVK	NDUFV3	0.566689
				DISC1	MFNG	0.562327
				PMVK	GOT2	0.559666
				LAIR2	FGD2	0.55923
				SULT1A3	MAP4K2	0.559207
				DAPK3	MAP4K2	0.558342
				PMVK	CAMK1	0.556716
				FUBP1	HNRPH1	0.556294
				SFRS2	ADSS	0.555194
				FDPS	MLX	0.552472
				GPR44	DISC1	0.547419
				DAPK3	SLC39A7	0.545225
				SULT1A3	PQLC3	0.544741
				PQLC3	LAIR2	0.544695
				SFRS2	HSPA4	0.541348
				NELL2	LAIR2	0.540545
				NDUFS1	CMAS	0.536738
				FUBP1	TPP2	0.532805
				GHITM	NDFIP1	0.532319
				SFRS2	FDPS	0.528206
				DERA	NDUFS1	0.525947
				GOT2	ACAT2	0.52374
				SYK	TNFAIP2	0.522438
				DISC1	PIAS2	0.522248
				HNRPH1	MSH6	0.52205
				TOR3A	ABT1	0.51882
				TARDBP	OGT	0.514301
				NELL2	TOM1L2	0.51405
				FUBP1	ADSS	0.512998
				MAD2L1BP	TFG	0.512258
				TUFM	RNH1	0.510573
				CMAS	ADSS	0.508758
				PMVK	SLC39A7	0.506286
				KIAA0913	TOM1L2	0.505768
				OGT	NUP50	0.505562
				PDHA1	ACAT2	0.503326
				NELL2	GPR44	0.501862
				PDHA1	FDPS	0.500328
