# Supplementary material for: Gene expression profiling of peripheral blood cells for early detection of breast cancer
Source: Breast Cancer Res. 2010 Jan 15;12(1):R7. doi: 10.1186/bcr2472 (PMC2880427; doi:10.1186/bcr2472)
Supplement: Additional file 8 — A recruitment overview of samples included in the study (n = 130). [file bcr2472-S8.xls]

## Sheet: Sheet1
Additional file 8 Recruitment overview of samples included in the study (n=130)
Site	Healthy	Breast Cancer	Total samples
Ullevål University Hospital	52	62	114
Haukland University Hospital	2	5	7
DiaGenic ASA	2 at menstrual cycle week 1	0	9
	1 at menstrual cycle week 3
	1 at menstrual cycle week 4
	1 at menstrual cycle week 5
	1 breast feeding
	2 pregnant women at 6th month
	1 pregnant woman at 4th month
Total	63	67	130
